# Supplementary material for: Distal Gastrectomy for Symptomatic Stage IV Gastric Cancer Contributes to Prognosis with Acceptable Safety Compared to Gastrojejunostomy
Source: Cancers (Basel). 2022 Jan 13;14(2):388. doi: 10.3390/cancers14020388 (PMC8773932; doi:10.3390/cancers14020388)
Supplement: Supplementary file 1 [file cancers-14-00388-s001.zip]

Archive with 1 entries (1 files):
- cancers-1552521-supplementary.pdf
